# Supplementary material for: Preclinical Evaluation of the Assembly Modulator PAV-615 in a Mouse Model of C9orf72-Associated ALS/FTD
Source: Cells. 2025 Dec 17;14(24):2012. doi: 10.3390/cells14242012 (PMC12732003; doi:10.3390/cells14242012)
Supplement: Supplementary file 1 [file cells-14-02012-s001.zip]

Archive with 1 entries (1 files):
- cells-3976675-supplementary.pdf
